# Supplementary material for: Characterization of cervical fluid Ureaplasma species in pregnant women with spontaneous preterm delivery
Source: Sci Rep. 2025 Aug 30;15:31997. doi: 10.1038/s41598-025-16612-2 (PMC12398508; doi:10.1038/s41598-025-16612-2)
Supplement: Supplementary file 2 — Supplementary Material 2 [file 41598_2025_16612_MOESM2_ESM.xlsx]

## Sheet: Title+description
title	Alleles of the assessed genes
description	Alleles of the assesed genes, expanded sequence types, and their links to the public multilocus sequence-typing database (https://pubmlst.org/organisms/ureaplasma-spp) for Ureaplasma spp. DNA isolated from amniotic and cervical fluids from the women with preterm prelabor rupture of the membranes and preterm labor with intact membranes.

## Sheet: PTL cervical fluid
Alleles of the assessed genes, expanded sequence types, and their links to the public multilocus sequence-typing database for Ureaplasma spp. DNA was isolated from the cervical and amniotic fluids of pregnant women with preterm labor with intact membranes
No. of the sample	ftsH	rpL22	valS	thrS	ureG	mba-np1	eST	eST LINK
1	1	1	1	1	1	1	1	1
2	2	1	1	1	2	2	2	2
3	2	2	1	1	2	2	4	4
4	2	2	1	1	2	2	4	4
5	2	2	1	1	2	2	4	4
6	1	1	1	1	2	1	16	16
7	1	1	1	1	2	1	16	16
8	1	1	1	1	2	2	17	17
9	1	1	1	1	2	2	17	17
10	1	1	1	1	2	2	17	17
11	1	1	1	1	2	2	17	17
12	1	1	2	1	2	2	20	20
13	1	1	2	1	2	2	20	20
14	1	1	2	1	2	2	20	20
15	1	2	1	1	3	2	41	41
16	1	2	1	1	3	2	41	41
17	1	2	1	1	3	2	41	41
18	1	2	1	1	3	2	41	41
19	1	2	1	1	3	2	41	41
20	1	1	1	1	15	2	49	49
21	8	1	1	1	1	1	172	172
22	2	1	2	1	2	7	192	192
23	2	1	2	1	2	7	192	192
24	2	1	1	9	2	2	217	217
25	2	1	1	9	2	2	217	217
26	2	1	1	1	3	14	234	234
27	1	1	2	1	2	1	239	239
28	1	1	2	1	2	1	239	239
29	2	1	31	1	2	7	244	244
30	2	1	31	1	2	7	244	244
31	2	1	31	1	2	7	244	244
32	2	1	31	1	2	7	244	244
33	2	1	31	1	2	7	244	244
34	2	1	31	1	2	7	244	244
35	2	28	33	1	2	2	245	245
36	2	28	33	1	2	2	245	245
37	2	29	1	9	2	2	246	246
38	2	1	34	1	3	14	247	247
39	9	1	1	1	1	56	250	250
40	9	1	1	1	1	56	250	250
41	9	1	1	1	1	56	250	250
42	9	1	1	1	1	56	250	250
43	9	1	1	1	1	56	250	250
44	2	1	31	1	2	48	252	252
45	2	1	1	1	2	55	253	253
46	2	2	1	1	2	61	254	254
47	2	2	1	1	2	62	255	255
48	2	1	1	1	2	63	256	256
49	6	3	35	4	5	6	257	257
50	11	3	11	4	5	64	258	258
51	61	3	5	4	5	4	259	259
52	64	1	1	1	2	2	260	260
53	61	3	5	4	5	6	261	261

## Sheet: PPROM - cervical fluid
Alleles of the assessed genes, expanded sequence types, and their links to the public multilocus sequence-typing database for Ureaplasma spp. DNA was isolated from the cervical and amniotic fluids of pregnant women with preterm prelabro rutpure of the membranes
No. of the sample	ftsH	rpL22	valS	thrS	ureG	mba-np1	eST	eST LINK
1	1	1	1	1	1	1	1	1
2	2	1	1	1	2	2	2	2
3	2	2	1	1	2	2	4	4
4	1	1	1	1	1	2	15	15
5	1	1	1	1	2	1	16	16
6	1	1	1	1	2	1	16	16
7	1	1	1	1	2	1	16	16
8	1	1	1	1	2	2	17	17
9	1	1	1	1	2	2	17	17
10	1	1	1	2	2	2	20	20
11	1	1	1	2	2	2	20	20
12	1	1	1	2	2	2	20	20
13	1	1	1	2	2	2	20	20
14	1	2	1	1	3	2	41	41
15	1	2	1	1	3	2	41	41
16	1	2	1	1	3	2	41	41
17	1	2	1	1	3	2	41	41
18	4	3	4	4	5	6	82	82
19	12	1	1	1	2	55	111	111
20	6	3	4	4	5	6	147	147
21	5	3	4	4	5	6	167	167
22	5	3	4	4	5	6	167	167
23	2	1	1	1	2	7	233	233
24	1	1	1	2	2	1	239	239
25	1	1	1	2	2	59	240	240
26	2	1	1	31	2	7	244	244
27	2	27	1	1	2	2	248	248
28	4	3	4	4	5	60	249	249
29	4	3	4	4	5	60	249	249
30	9	1	1	1	1	56	250	250
31	2	1	1	1	2	55	253	253
32	2	1	1	1	2	55	253	253
33	2	2	1	1	2	62	255	255
34	2	2	1	1	1	2	262	262
